# Supplementary material for: Pro-Inflammatory Macrophage Phenotype Skewing Induced by Tumor Treating Fields (TTFields)
Source: Int J Mol Sci. 2025 Dec 16;26(24):12086. doi: 10.3390/ijms262412086 (PMC12733770; doi:10.3390/ijms262412086)
Supplement: Supplementary file 1 [file ijms-26-12086-s001.zip]

Archive with 1 entries (1 files):
- ijms-4014722-supplementary.pdf
